# Supplementary material for: Barriers and Facilitators to the Implementation of Virtual Reality Interventions for People With Chronic Pain: Scoping Review
Source: JMIR XR Spat Comput. 2024 May 15;1:e53129. doi: 10.2196/53129 (PMC12671291; doi:10.2196/53129)
Supplement: Multimedia Appendix 3 [file xr_v1i1e53129_app3.xlsx]

## Sheet: Tabelle1
comments	article id	study id	author	publication year	title	Type_of_study	Population	Study_sample	Method	Setting	Intervention	Reported_by_patients_or_HCP	Barriers_patients	Barriers_HCP	Enablers_patients	Enablers_HCP
